# Supplementary material for: Measurements and predictions of diffusible hydrogen escape and absorption in catholically charged 316LN austenitic stainless steel
Source: Sci Rep. 2023 Jun 29;13:10545. doi: 10.1038/s41598-023-37371-y (PMC10310816; doi:10.1038/s41598-023-37371-y)
Supplement: Supplementary file 1 — Supplementary Information 1. [file 41598_2023_37371_MOESM1_ESM.txt]

Discharge Time (s)	Uncalibrated Density Current (unitless)
0.5	1.60582016573027e-08
1.5	1.06676732823607e-08
2.5	8.20083767177225e-09
3.5	6.9172934425161e-09
4.5	6.09519993460333e-09
5.5	5.51049560213608e-09
6.5	5.06706703880113e-09
7.5	4.71579852418132e-09
8.5	4.42859994777523e-09
9.5	4.18808069482267e-09
10.5	3.98281850353951e-09
11.5	3.80495875147096e-09
12.5	3.64889804851422e-09
13.5	3.5105169028182e-09
14.5	3.38670972766801e-09
15.5	3.27508491580807e-09
16.5	3.17376671067096e-09
17.5	3.08126039933899e-09
18.5	2.99635821516875e-09
19.5	2.91807217278447e-09
20.5	2.84558517334177e-09
21.5	2.77821478185054e-09
22.5	2.71538596891358e-09
23.5	2.6566103073272e-09
24.5	2.6014698912988e-09
25.5	2.54960476123055e-09
26.5	2.50070296521329e-09
27.5	2.45449262774466e-09
28.5	2.41073556345971e-09
29.5	2.36922209233223e-09
30.5	2.32976679796914e-09
31.5	2.29220503277801e-09
32.5	2.25639001934322e-09
33.5	2.2221904314523e-09
34.5	2.18948836367078e-09
35.5	2.15817761780547e-09
36.5	2.12816224942053e-09
37.5	2.09935532899674e-09
38.5	2.07167788126071e-09
39.5	2.0450579731803e-09
40.5	2.01942992657464e-09
41.5	1.994733635741e-09
42.5	1.97091397392609e-09
43.5	1.94792027526296e-09
44.5	1.92570588112041e-09
45.5	1.90422774158848e-09
46.5	1.8834460643705e-09
47.5	1.86332400452599e-09
48.5	1.84382738960083e-09
49.5	1.8249244754412e-09
50.5	1.80658572874669e-09
51.5	1.78878363294643e-09
52.5	1.77149251452175e-09
53.5	1.7546883872589e-09
54.5	1.73834881229708e-09
55.5	1.72245277210446e-09
56.5	1.7069805567783e-09
57.5	1.69191366127197e-09
58.5	1.67723469231023e-09
59.5	1.66292728397394e-09
60.5	1.64897602095719e-09
61.5	1.63536636873873e-09
62.5	1.62208460991304e-09
63.5	1.60911778606187e-09
64.5	1.59645364459616e-09
65.5	1.58408059008462e-09
66.5	1.57198763962024e-09
67.5	1.56016438183656e-09
68.5	1.54860093922064e-09
69.5	1.53728793343386e-09
70.5	1.52621645333979e-09
71.5	1.51537802548171e-09
72.5	1.50476458685304e-09
73.5	1.49436845965324e-09
74.5	1.48418232797149e-09
75.5	1.47419921613063e-09
76.5	1.4644124686091e-09
77.5	1.45481573140278e-09
78.5	1.44540293468206e-09
79.5	1.43616827665156e-09
80.5	1.42710620853312e-09
81.5	1.41821142053978e-09
82.5	1.40947882881536e-09
83.5	1.40090356321094e-09
84.5	1.39248095588127e-09
85.5	1.38420653060112e-09
86.5	1.37607599276606e-09
87.5	1.36808522003783e-09
88.5	1.36023025354369e-09
89.5	1.35250728965254e-09
90.5	1.34491267222288e-09
91.5	1.33744288533109e-09
92.5	1.33009454644594e-09
93.5	1.32286439997004e-09
94.5	1.31574931119456e-09
95.5	1.30874626058763e-09
96.5	1.30185233840812e-09
97.5	1.29506473961411e-09
98.5	1.28838075909661e-09
99.5	1.28179778711577e-09
100.5	1.27531330504029e-09
101.5	1.26892488130033e-09
102.5	1.26263016754022e-09
103.5	1.25642689500847e-09
104.5	1.25031287111204e-09
105.5	1.24428597616451e-09
106.5	1.23834416029617e-09
107.5	1.23248544052837e-09
108.5	1.22670789799181e-09
109.5	1.22100967528046e-09
110.5	1.21538897395449e-09
111.5	1.20984405214145e-09
112.5	1.20437322228492e-09
113.5	1.19897484896754e-09
114.5	1.19364734687314e-09
115.5	1.18838917883005e-09
116.5	1.18319885392983e-09
117.5	1.17807492577563e-09
118.5	1.17301599077373e-09
119.5	1.16802068652329e-09
