# Supplementary material for: Measurements and predictions of diffusible hydrogen escape and absorption in catholically charged 316LN austenitic stainless steel
Source: Sci Rep. 2023 Jun 29;13:10545. doi: 10.1038/s41598-023-37371-y (PMC10310816; doi:10.1038/s41598-023-37371-y)
Supplement: Supplementary file 3 — Supplementary Information 3. [file 41598_2023_37371_MOESM3_ESM.zip]

Archive with 13 entries (13 files):
- Supplementary Raw Data/Potentiostatic_Background.DTA
- Supplementary Raw Data/PSTATIC_-3mAcm-2_charge_120s.DTA
- Supplementary Raw Data/PSTATIC_-3mAcm-2_charge_1800s.DTA
- Supplementary Raw Data/PSTATIC_-3mAcm-2_charge_300s.DTA
- Supplementary Raw Data/PSTATIC_-3mAcm-2_charge_30s.DTA
- Supplementary Raw Data/PSTATIC_-3mAcm-2_charge_3600s.DTA
- Supplementary Raw Data/PSTATIC_-3mAcm-2_charge_600s.DTA
- Supplementary Raw Data/PSTATIC_-3mAcm-2_charge_60s.DTA
- Supplementary Raw Data/PSTATIC_-3mAcm-2_charge_60s_repeat.DTA
- Supplementary Raw Data/PSTATIC_-3mAcm-2_charge_7200s.DTA
- Supplementary Raw Data/PSTATIC_-3mAcm-2_charge_900s.DTA
- Supplementary Raw Data/PSTATIC_-3mAcm-2_charge_900s_repeat.DTA
- Supplementary Raw Data/README_Potentiostatic_Raw_Data.txt
