# Supplementary material for: Measurements and predictions of diffusible hydrogen escape and absorption in catholically charged 316LN austenitic stainless steel
Source: Sci Rep. 2023 Jun 29;13:10545. doi: 10.1038/s41598-023-37371-y (PMC10310816; doi:10.1038/s41598-023-37371-y)
Supplement: Supplementary file 3 — Supplementary Information 3. [file 41598_2023_37371_MOESM3_ESM.zip › Supplementary Raw Data/README_Potentiostatic_Raw_Data.txt]

Potentiostatic data collected after hydrogen charging at -3mAcm-2 for various times with a Gamry 1010E potentiostat and the associated Gamry software.
"Potentiostatic_Background.DTA" contains current measured on a sample that was not hydrogen charged. Other files contain the hydrogen charging times in the 
file name.
